# Supplementary material for: APC and TP53 Mutations Predict Cetuximab Sensitivity across Consensus Molecular Subtypes
Source: Cancers (Basel). 2021 Oct 27;13(21):5394. doi: 10.3390/cancers13215394 (PMC8582550; doi:10.3390/cancers13215394)
Supplement: Supplementary file 1 [file cancers-13-05394-s001.zip]

Archive with 1 entries (1 files):
- cancers-1376298-supplementary.pdf
